# Supplementary material for: Mating pattern and pollen dispersal in an advanced generation seed orchard of Cunninghamia lanceolata (Lamb.) Hook
Source: Front Plant Sci. 2022 Oct 27;13:1042290. doi: 10.3389/fpls.2022.1042290 (PMC9646989; doi:10.3389/fpls.2022.1042290)
Supplement: Supplementary file 2 [file DataSheet_2.xlsx]

## Sheet: Offspring
Sample	mother	wx1-A	wx1-B	wx2-A	wx2-B	wx2-3-A	wx2-3-B	wx2-6-A	wx2-6-B	wx6-A	wx6-B	wx7-A	wx7-B	wx2-11-A	wx2-11-B	wx2-8-A	wx2-8-B	wx8-A	wx8-B	wx2-4-A	wx2-4-B	wx4-A	wx4-B	SM13-A	SM13-B
O10_241	P10	346	349	276	276	188	188	291	291	214	217	137	137	131	137	244	246	215	215	234	234	241	253	387	387
O10_242	P10	349	349	267	276	188	188	291	291	214	217	137	137	131	137	244	252	215	215	234	236	241	253	387	389
O10_243	P10	349	352	267	270	188	188	291	303	211	217	137	143	131	137	244	258	203	215	232	234	253	253	387	387
O10_244	P10	346	349	267	270	188	188	289	291	217	217	134	137	129	131	244	252	215	215	234	236	253	253	387	387
O10_245	P10	349	352	267	276	190	192	291	297	214	217	134	137	129	131	244	244	203	215	234	234	241	253	387	389
O10_246	P10	349	352	270	276	188	190	291	297	214	217	137	143	131	131	252	258	215	221	234	234	241	253	387	387
O10_247	P10	349	349	267	270	188	190	291	291	214	217	137	143	129	131	252	252	215	221	232	234	241	253	387	389
O10_248	P10	349	352	261	276	188	188	291	291	214	217	137	137	131	137	244	258	215	221	230	234	241	253	387	389
O10_249	P10	349	349	276	279	188	188	289	291	214	217	134	137	129	131	246	252	215	221	234	234	253	259	387	387
O10_250	P10	349	352	267	270	188	190	291	291	217	217	137	143	129	131	244	246	215	221	232	234	253	253	387	387
O10_251	P10	349	349	270	276	188	190	291	291	217	217	137	143	129	131	244	252	215	215	232	234	241	253	387	387
O10_252	P10	349	352	267	270	188	188	291	291	214	214	137	137	129	131	244	246	215	221	232	234	241	253	389	389
O10_253	P10	349	349	267	276	188	190	291	291	214	217	137	137	129	131	246	252	215	215	232	234	241	253	389	389
O10_254	P10	349	352	267	276	190	192	291	291	217	217	137	137	131	137	244	246	203	215	234	234	253	253	387	387
O10_255	P10	349	349	267	270	188	188	289	291	217	223	137	146	131	135	252	252	215	215	232	234	256	259	387	387
O2_196	P2_2	346	349	270	276	190	194	291	291	217	217	134	137	129	131	244	246	206	215	232	234	250	253	387	387
O2_197	P2_2	340	349	270	276	190	194	291	293	214	217	137	137	129	131	252	252	206	218	232	234	253	253	387	387
O2_198	P2_2	349	352	276	276	188	194	291	291	214	217	137	137	129	129	246	252	215	215	230	232	241	253	387	387
O2_199	P2_2	340	349	270	276	188	194	291	293	214	217	134	137	129	131	252	252	215	218	232	234	250	253	387	387
O2_200	P2_2	349	352	270	276	188	190	291	293	217	217	137	137	129	129	246	252	215	215	230	234	253	253	389	389
O2_201	P2_2	346	349	270	276	188	192	293	293	217	217	134	137	129	131	252	256	215	218	230	234	250	253	387	389
O2_202	P2_2	349	349	267	276	190	192	291	291	214	214	134	143	129	131	246	252	215	215	234	234	253	253	387	387
O2_203	P2_2	340	349	276	276	188	192	291	293	217	217	137	137	129	131	246	256	206	218	230	230	250	253	387	389
O2_204	P2_2	346	349	276	276	188	192	291	293	214	217	134	137	129	131	244	252	206	215	230	234	0	0	387	387
O2_205	P2_2	349	349	276	279	190	190	289	291	214	217	140	143	129	129	246	252	215	215	230	234	253	259	387	389
O2_206	P2_2	346	349	276	276	188	192	291	293	214	217	137	137	129	131	244	246	215	218	230	232	253	253	387	391
O2_207	P2_2	340	349	276	276	188	188	291	291	217	217	134	137	129	131	244	246	215	215	232	232	253	253	387	389
O2_208	P2_2	349	349	267	276	188	188	291	291	214	217	137	137	129	131	246	252	215	215	232	234	241	259	387	389
O2_209	P2_2	349	349	267	267	188	188	291	291	214	217	137	143	129	131	246	252	206	215	232	234	253	253	387	387
O2_210	P2_2	346	349	270	276	188	188	291	291	217	217	137	137	129	131	246	246	215	221	230	232	241	253	389	389
O22_211	P22	346	349	267	276	188	188	291	303	217	217	137	137	129	129	244	246	215	215	232	234	253	253	387	387
O22_212	P22	346	352	273	276	188	190	289	309	214	217	137	137	129	129	244	246	215	215	232	234	241	253	389	389
O22_213	P22	346	346	276	276	188	190	291	303	217	217	137	140	129	129	244	252	215	215	230	234	253	253	387	389
O22_214	P22	349	352	267	276	188	188	295	309	217	217	134	137	129	131	244	252	215	215	230	232	253	253	387	387
O22_215	P22	349	352	267	276	188	188	289	303	217	217	137	140	129	131	244	246	215	215	232	234	0	0	387	389
O22_216	P22	352	352	270	270	188	188	289	303	217	217	134	137	129	131	244	252	215	215	230	232	250	253	389	389
O22_217	P22	346	346	276	276	188	188	291	309	217	217	137	140	129	129	244	252	215	215	230	234	253	253	387	389
O22_218	P22	346	349	267	267	188	192	289	303	217	217	137	140	129	131	244	244	215	215	232	232	253	253	389	389
O22_219	P22	343	346	270	273	188	188	289	303	214	217	137	137	129	131	244	252	215	215	234	234	253	256	387	387
O22_220	P22	346	346	270	276	188	188	289	309	217	217	137	137	129	131	244	246	215	218	230	232	241	253	387	387
O22_221	P22	346	349	276	276	188	188	291	303	217	217	134	137	129	131	244	252	215	215	230	234	253	253	389	389
O22_222	P22	346	349	270	270	188	188	291	303	214	217	137	140	129	133	244	258	215	215	232	232	253	253	387	387
O22_223	P22	346	349	270	270	188	188	291	303	217	217	137	137	129	129	242	244	215	218	232	234	253	253	389	389
O22_224	P22	346	349	276	276	188	188	291	303	217	217	137	140	129	133	244	250	215	215	232	234	253	253	387	389
O22_225	P22	346	349	267	270	188	188	291	303	0	0	137	143	129	137	244	252	215	215	232	234	253	253	387	389
O26_256	P26	346	349	270	276	188	188	289	293	214	217	137	137	131	131	244	252	203	215	232	234	253	253	387	387
O26_257	P26	349	349	270	273	188	188	293	295	217	220	137	137	131	131	244	252	203	215	232	234	253	253	387	387
O26_258	P26	340	349	267	273	188	188	289	293	217	217	137	137	129	131	244	244	203	212	232	234	253	259	387	389
O26_259	P26	349	349	270	270	188	188	291	295	217	217	131	137	129	131	244	244	203	215	232	234	253	253	387	389
O26_260	P26	349	349	267	273	188	188	289	295	217	217	137	137	131	131	244	252	203	215	232	236	253	253	387	389
O26_261	P26	346	349	267	270	188	188	289	295	217	217	131	134	129	131	252	252	203	215	232	234	253	253	387	387
O26_262	P26	349	352	267	270	188	188	293	303	217	217	134	137	129	131	252	252	203	215	232	232	253	253	387	389
O26_263	P26	349	349	273	279	188	192	289	293	217	217	134	137	129	131	252	252	203	215	232	232	253	259	387	387
O26_264	P26	349	349	270	276	188	188	291	295	217	217	131	140	129	131	244	252	203	215	230	232	253	253	387	389
O26_265	P26	349	352	270	276	188	188	293	295	217	217	134	137	131	131	244	252	203	215	232	232	253	256	387	389
O26_266	P26	349	352	270	276	188	188	293	295	217	217	134	137	131	131	244	244	203	215	232	232	253	256	387	389
O26_267	P26	349	349	273	279	188	188	293	297	217	217	131	137	131	131	252	252	203	215	230	232	253	259	387	389
O26_268	P26	349	352	270	273	188	190	293	303	217	220	137	137	129	131	244	244	203	215	232	232	253	253	387	389
O26_269	P26	349	349	270	276	188	188	291	295	217	217	131	140	131	131	252	258	203	215	232	234	253	259	387	387
O26_270	P26	349	349	270	276	188	188	289	295	217	217	131	140	131	131	252	252	203	215	232	234	253	253	387	389
O26_271	P26	340	352	270	279	188	188	289	293	214	217	122	137	131	133	252	252	203	221	232	234	253	256	387	389
O29_106	P29	346	349	273	276	188	188	291	293	214	217	137	137	129	133	244	252	215	215	234	234	253	253	387	387
O29_107	P29	346	349	273	276	188	188	291	293	0	0	137	137	129	131	244	246	215	215	234	234	253	253	387	387
O29_108	P29	349	349	270	276	188	188	289	305	217	217	137	140	129	131	244	244	212	215	230	234	253	253	387	389
O29_109	P29	349	349	270	276	188	188	291	305	217	217	137	137	131	131	244	252	215	215	230	234	253	256	387	387
O29_110	P29	349	349	270	276	188	194	291	305	214	217	137	140	131	131	246	252	215	215	234	236	253	259	387	387
O29_111	P29	346	349	273	276	188	188	289	291	214	220	137	137	129	131	246	252	215	215	234	234	253	253	387	389
O29_112	P29	349	349	270	276	190	190	289	291	214	217	134	137	131	133	246	252	215	218	232	234	253	256	387	387
O29_113	P29	349	349	267	276	188	188	291	295	211	214	137	140	131	131	246	260	215	218	232	234	253	253	387	387
O29_114	P29	340	349	267	273	188	188	291	297	217	217	122	137	131	133	246	252	215	218	230	232	253	253	387	389
O29_115	P29	349	349	270	276	188	188	289	291	214	214	137	137	129	131	244	252	215	221	230	230	241	253	387	387
O29_116	P29	346	349	270	276	188	188	291	293	217	217	134	134	129	131	244	244	206	215	232	234	241	253	387	387
O29_117	P29	346	349	270	276	188	188	291	307	217	220	137	137	129	131	244	252	215	215	230	232	241	253	387	387
O29_118	P29	349	355	267	267	184	188	291	297	214	217	131	140	129	131	244	244	215	218	232	234	253	253	387	389
O29_119	P29	349	349	267	273	190	190	291	297	214	217	131	140	129	131	244	260	212	215	230	234	253	253	387	389
O29_120	P29	343	349	270	276	188	188	287	291	211	214	137	140	129	129	0	0	203	215	232	234	253	253	387	393
O3_226	P3	346	349	273	276	188	190	291	291	214	217	137	143	131	137	244	246	215	215	230	234	241	253	387	389
O3_227	P3	349	352	267	276	188	190	291	303	214	217	134	137	129	131	244	246	215	215	230	234	0	0	387	389
O3_228	P3	346	349	267	267	188	188	289	291	211	214	134	137	129	137	244	258	215	215	230	234	253	259	387	389
O3_229	P3	349	349	273	276	188	188	289	291	217	217	137	143	129	131	244	244	215	215	230	232	253	259	387	389
O3_230	P3	349	352	270	270	188	190	291	291	211	214	137	143	129	131	244	252	215	215	230	234	241	253	387	399
O3_231	P3	349	355	0	0	188	188	291	303	214	214	134	137	131	137	244	246	215	215	230	234	253	259	387	389
O3_232	P3	346	349	267	270	188	188	291	291	214	217	137	143	129	133	244	252	215	221	230	232	253	253	387	387
O3_233	P3	349	352	267	270	188	190	291	291	211	214	137	143	129	131	244	252	215	215	230	234	241	253	387	389
O3_234	P3	349	352	267	270	188	190	291	303	214	214	137	143	129	131	244	258	203	215	230	234	241	253	387	387
O3_235	P3	346	349	276	276	188	190	289	291	217	217	137	137	129	129	244	246	215	215	230	232	241	259	387	389
O3_236	P3	346	349	267	270	188	190	291	291	214	217	137	137	129	129	244	250	215	221	230	234	241	253	387	387
O3_237	P3	349	349	267	276	188	190	291	291	217	220	137	140	129	131	244	246	215	218	230	232	241	253	387	389
O3_238	P3	349	349	267	276	188	190	291	291	211	214	134	137	131	137	244	246	215	215	230	234	241	253	387	387
O3_239	P3	349	352	267	276	188	190	291	303	214	214	137	143	129	131	244	258	203	218	230	234	253	259	387	387
O3_240	P3	349	349	273	276	188	190	289	291	214	214	137	143	131	137	0	0	215	218	230	234	241	253	387	389
O30_136	P30	346	349	270	273	188	190	289	303	214	217	137	143	129	129	242	244	215	218	232	234	253	253	387	389
O30_137	P30	346	349	270	273	188	188	289	307	214	214	137	137	129	133	242	252	215	215	232	232	253	253	387	389
O30_138	P30	349	352	270	273	188	190	291	309	214	217	137	143	129	129	242	252	215	215	232	232	253	253	389	389
O30_139	P30	349	352	270	276	188	190	291	293	214	217	137	137	129	129	242	252	212	215	232	232	241	253	387	389
O30_140	P30	349	349	270	279	190	190	291	291	214	217	137	140	129	129	242	252	215	215	230	232	253	253	389	389
O30_141	P30	346	349	270	276	188	190	289	289	217	217	137	140	129	131	242	252	215	215	232	234	253	259	389	389
O30_142	P30	349	352	270	270	188	188	291	291	217	217	137	137	129	131	242	246	215	215	232	234	253	253	389	389
O30_143	P30	349	349	273	276	188	192	289	291	214	214	137	137	129	133	242	248	215	215	232	234	253	253	389	389
O30_144	P30	346	349	270	273	188	188	291	293	217	220	137	137	129	129	0	0	215	215	232	234	253	253	387	389
O30_145	P30	349	352	270	273	188	188	291	293	217	217	137	137	129	131	242	252	215	215	232	232	253	253	389	389
O30_146	P30	346	349	270	273	188	188	289	293	217	217	137	137	129	131	242	244	215	215	232	234	253	253	389	389
O30_147	P30	0	0	0	0	188	188	291	293	217	220	137	137	129	131	242	244	215	215	232	234	253	253	387	389
O30_148	P30	346	349	270	273	188	188	289	291	217	217	137	137	129	131	242	244	215	215	232	234	253	253	387	389
O30_149	P30	349	352	270	273	188	188	289	293	217	217	137	137	129	131	242	246	215	215	232	234	253	253	387	389
O30_150	P30	340	349	270	273	188	188	289	291	214	217	137	137	129	131	242	244	215	218	232	234	246	253	387	389
O31_46	P31	349	352	267	270	188	188	291	305	214	217	137	137	129	131	252	252	215	218	230	234	253	253	387	389
O31_47	P31	349	352	267	267	188	188	289	291	0	0	137	137	129	129	252	252	203	215	230	230	253	253	391	391
O31_48	P31	346	349	267	270	188	188	289	289	0	0	137	137	129	131	250	252	203	215	230	230	253	253	0	0
O31_49	P31	349	352	267	270	188	188	291	293	214	217	137	137	129	133	252	252	218	218	230	234	253	253	387	389
O31_50	P31	346	349	270	276	188	188	291	295	214	217	137	137	129	131	246	252	215	221	230	232	253	253	387	389
O31_51	P31	349	352	270	276	188	188	0	0	217	217	137	137	129	133	246	252	215	221	230	234	253	253	387	389
O31_52	P31	349	349	270	276	188	190	0	0	217	217	137	137	129	129	252	252	215	221	230	230	253	253	387	391
O31_53	P31	346	349	270	276	188	188	291	303	214	217	137	137	129	129	244	252	215	218	230	234	253	253	387	389
O31_54	P31	349	352	267	270	188	188	289	291	214	217	137	140	133	133	252	252	215	218	230	232	253	253	387	389
O31_55	P31	349	352	267	270	188	188	0	0	217	217	137	137	129	133	252	252	215	218	230	234	253	253	0	0
O31_56	P31	346	349	267	276	188	188	289	289	217	217	137	137	129	133	246	252	215	218	230	234	253	253	387	387
O31_57	P31	349	352	267	270	188	188	289	291	217	217	137	137	129	133	246	252	215	221	230	234	253	253	387	389
O31_58	P31	0	0	267	270	0	0	291	291	217	217	134	137	129	131	252	252	215	221	230	234	253	253	387	389
O31_59	P31	349	352	276	276	188	188	289	289	0	0	137	137	129	129	252	252	203	215	230	232	253	253	387	387
O31_60	P31	349	352	267	273	188	190	289	293	214	217	137	137	129	133	252	252	215	218	230	234	241	253	387	387
O33_1	P33	349	349	267	270	188	188	289	291	211	217	134	134	131	131	252	252	206	215	230	234	241	253	387	387
O33_10	P33	349	349	267	270	188	188	289	303	211	217	137	137	131	131	246	252	215	215	230	234	241	253	387	391
O33_11	P33	352	352	267	267	188	188	289	291	0	0	137	137	129	131	246	252	215	215	0	0	253	253	389	389
O33_12	P33	349	349	267	270	188	188	0	0	0	0	134	134	131	131	252	252	203	215	0	0	253	253	387	387
O33_13	P33	349	349	267	270	188	188	289	291	214	217	134	134	131	131	246	252	215	215	230	234	241	253	389	391
O33_14	P33	346	349	264	267	188	188	289	291	0	0	137	140	131	131	246	246	215	218	0	0	241	253	387	387
O33_15	P33	346	352	267	270	188	188	289	291	214	217	137	143	129	131	250	252	203	215	232	234	241	253	387	387
O33_2	P33	349	349	267	270	188	188	289	291	211	217	137	137	131	131	252	252	215	215	230	234	241	253	387	387
O33_3	P33	349	349	267	270	188	188	289	291	211	217	137	137	131	131	252	252	215	215	230	234	253	253	389	391
O33_4	P33	352	352	264	267	188	188	289	291	211	217	137	137	131	133	246	252	215	215	230	232	253	259	387	387
O33_5	P33	349	349	267	270	188	188	289	291	211	217	134	143	131	131	246	252	203	215	232	234	253	259	387	387
O33_6	P33	346	349	267	276	188	188	291	293	211	214	137	137	131	137	244	252	215	215	234	234	253	253	387	387
O33_7	P33	340	349	267	276	188	192	291	293	211	217	137	137	129	131	252	252	203	215	230	234	253	253	387	387
O33_8	P33	349	352	267	270	188	190	0	0	211	214	137	143	131	131	246	252	215	215	230	234	241	253	389	391
O33_9	P33	346	349	267	270	188	188	291	309	214	217	137	137	129	131	252	256	215	221	0	0	253	253	387	387
O34_31	P34	349	349	267	273	188	190	289	291	214	217	137	143	129	131	252	252	215	215	234	234	241	253	389	389
O34_32	P34	349	349	270	273	188	190	293	293	214	217	137	137	131	131	252	252	215	215	232	234	241	253	389	389
O34_33	P34	349	352	270	273	188	188	289	293	214	217	134	137	131	131	244	252	215	221	230	234	253	253	389	391
O34_34	P34	346	349	270	273	188	190	289	291	217	217	137	143	131	131	246	252	215	215	232	234	253	253	387	389
O34_35	P34	349	352	270	273	0	0	289	293	217	217	134	137	131	131	246	252	215	221	230	234	253	259	389	391
O34_36	P34	346	349	267	273	188	190	291	293	214	217	137	146	129	131	252	252	215	215	232	234	253	253	387	391
O34_37	P34	349	349	270	273	188	188	291	293	217	217	137	140	131	131	246	252	215	215	232	234	253	253	389	391
O34_38	P34	346	349	264	273	188	188	289	291	217	217	137	143	129	131	246	252	215	215	232	234	253	253	0	0
O34_39	P34	349	349	273	273	188	190	289	289	217	217	137	137	129	131	242	252	215	215	234	234	241	253	387	389
O34_40	P34	349	352	270	273	188	188	291	293	220	220	137	143	129	131	252	256	215	218	230	234	253	253	389	391
O34_41	P34	349	349	270	273	188	190	0	0	214	217	137	137	129	131	242	252	215	215	232	234	253	253	389	389
O34_42	P34	346	349	270	273	188	188	289	291	217	217	134	137	131	133	252	252	215	215	232	234	253	256	389	389
O34_43	P34	346	349	270	273	188	188	291	293	217	217	137	137	131	133	246	252	215	218	232	234	253	253	389	391
O34_44	P34	346	349	270	273	188	188	291	293	214	217	137	137	131	131	246	252	215	218	232	234	253	253	389	391
O34_45	P34	346	349	270	273	0	0	291	293	214	217	137	137	131	131	246	252	206	215	232	234	253	253	389	391
O35_16	P35	346	349	270	270	188	188	289	291	0	0	137	137	131	133	246	252	206	215	0	0	253	259	387	391
O35_17	P35	349	349	276	276	188	188	0	0	217	217	137	143	131	133	0	0	215	218	230	234	253	259	387	389
O35_18	P35	346	349	267	276	188	190	291	295	214	214	140	143	131	131	252	252	215	218	232	234	253	259	387	389
O35_19	P35	346	349	267	276	188	190	291	297	0	0	134	137	129	131	250	252	215	218	230	232	253	259	387	389
O35_20	P35	349	349	273	276	188	188	0	0	217	217	137	137	129	131	252	252	215	218	234	234	253	253	389	389
O35_21	P35	346	349	276	279	188	190	291	291	217	217	137	137	129	131	246	246	215	218	230	234	253	259	387	389
O35_22	P35	343	349	273	276	190	192	291	293	0	0	137	137	131	131	246	252	215	218	0	0	253	256	389	393
O35_23	P35	349	352	273	276	188	190	291	293	0	0	0	0	129	131	252	252	215	215	0	0	253	259	387	389
O35_24	P35	346	349	264	276	188	190	291	297	0	0	137	137	129	131	0	0	215	215	0	0	253	253	389	389
O35_25	P35	349	352	270	276	188	194	291	291	217	217	137	137	131	131	252	252	218	221	230	234	253	259	387	389
O35_26	P35	349	349	276	276	188	190	289	291	217	217	137	137	131	131	252	252	215	215	230	236	253	253	0	0
O35_27	P35	349	352	270	276	188	190	291	291	214	217	137	137	131	131	252	252	218	221	230	236	253	259	387	389
O35_28	P35	349	349	261	276	188	188	291	305	214	217	137	140	131	131	246	252	215	215	230	230	253	253	387	389
O35_29	P35	349	352	276	276	188	190	291	291	217	217	137	137	131	131	252	252	218	221	234	234	259	259	389	389
O35_30	P35	349	349	270	276	188	188	291	293	217	217	137	140	131	131	252	252	203	215	232	234	253	253	387	389
O38_121	P38	340	349	270	276	188	188	291	291	217	217	140	140	129	131	252	252	215	233	230	232	253	253	391	393
O38_122	P38	349	349	270	270	188	190	291	297	214	217	137	140	129	131	252	252	215	233	230	232	253	259	389	389
O38_123	P38	349	355	267	270	188	188	289	291	217	217	137	140	129	131	252	252	215	215	230	232	253	259	389	389
O38_124	P38	340	352	270	270	188	188	289	291	214	217	137	140	129	129	252	252	215	221	232	234	253	259	393	393
O38_125	P38	349	352	267	276	188	188	291	291	217	217	137	137	129	129	252	252	215	215	230	232	241	259	387	389
O38_126	P38	340	349	267	270	188	192	289	291	217	217	137	137	129	129	242	252	215	215	232	232	253	253	387	389
O38_127	P38	0	0	267	270	188	188	289	291	217	217	137	140	129	129	252	252	215	215	230	232	253	253	389	391
O38_128	P38	340	349	267	276	188	188	291	291	217	217	137	137	129	129	252	252	215	215	230	232	241	259	393	393
O38_129	P38	0	0	270	270	188	192	289	291	217	217	140	140	129	131	252	252	215	215	230	232	241	253	391	393
O38_130	P38	340	349	270	276	188	188	289	291	217	220	137	140	129	131	252	252	215	215	230	232	253	259	393	393
O38_131	P38	349	349	267	276	188	188	289	291	217	217	137	140	129	131	252	252	215	218	230	232	253	253	389	389
O38_132	P38	349	349	270	273	188	188	291	291	217	217	137	137	129	129	248	252	215	215	230	232	253	259	391	393
O38_133	P38	346	349	267	270	188	188	291	291	217	217	137	140	129	133	246	252	215	215	230	232	253	253	389	389
O38_134	P38	349	349	267	270	188	188	289	291	217	217	140	140	129	131	252	252	215	233	230	232	253	259	389	389
O38_135	P38	346	349	270	273	188	188	289	289	217	220	137	140	129	131	252	252	215	215	232	234	253	253	389	389
O39_100	P39	349	349	267	270	188	190	289	303	211	214	122	137	129	131	244	248	215	221	230	234	241	253	0	0
O39_101	P39	349	349	270	273	188	190	291	295	217	217	131	137	129	131	244	252	215	215	230	234	253	259	387	389
O39_102	P39	349	352	270	276	188	188	291	303	214	217	134	137	129	131	244	252	215	215	232	234	253	253	387	389
O39_103	P39	349	352	270	273	188	188	289	291	214	217	134	137	129	131	244	252	215	215	230	234	253	253	387	389
O39_104	P39	349	352	270	276	188	190	291	291	214	217	137	137	131	131	244	252	203	215	230	234	253	253	387	389
O39_105	P39	349	349	267	270	188	188	291	295	214	214	134	137	129	131	244	252	215	215	230	234	253	253	389	389
O39_91	P39	349	349	270	276	188	190	289	303	217	217	137	137	131	131	244	252	203	215	230	234	253	253	387	393
O39_92	P39	349	349	276	279	188	190	293	303	214	217	134	146	131	131	244	252	215	215	234	234	250	253	389	389
O39_93	P39	349	355	270	270	188	188	291	291	214	214	137	137	131	131	244	252	203	215	230	234	253	253	389	389
O39_94	P39	349	352	270	273	188	188	289	291	0	0	137	137	129	131	244	252	215	215	230	234	253	253	387	389
O39_95	P39	349	349	270	270	188	190	303	303	0	0	137	140	129	131	244	252	215	233	234	234	253	253	387	389
O39_96	P39	349	349	276	279	188	190	289	303	0	0	137	137	131	131	244	252	215	215	230	234	253	259	387	389
O39_97	P39	346	349	270	276	188	188	291	291	214	217	137	137	129	131	244	252	203	215	234	234	253	253	387	389
O39_98	P39	349	352	270	276	188	194	291	291	214	214	137	137	129	131	244	252	203	215	230	234	253	253	387	389
O39_99	P39	349	349	270	276	188	188	291	293	211	214	134	137	131	131	244	244	215	215	234	234	241	253	387	393
O42_76	P42	349	349	267	270	188	190	289	291	214	217	137	140	129	133	246	252	206	215	232	234	253	253	387	387
O42_77	P42	349	349	270	273	190	190	289	293	217	217	137	137	129	133	246	252	215	215	230	234	253	253	387	387
O42_78	P42	349	349	267	270	188	190	289	291	214	217	134	140	129	131	242	252	215	233	232	234	250	253	387	387
O42_79	P42	349	352	270	270	188	190	289	293	211	217	137	140	129	129	246	252	203	215	230	234	253	253	387	387
O42_80	P42	346	352	270	273	188	190	289	289	214	217	137	137	129	129	246	252	215	215	230	234	253	253	387	389
O42_81	P42	349	349	267	270	188	190	289	291	211	217	134	140	129	131	246	252	203	215	234	234	241	253	387	387
O42_82	P42	346	349	267	270	188	190	289	291	214	217	140	143	129	129	246	246	215	215	230	232	253	253	387	389
O42_83	P42	346	352	270	270	192	196	289	293	217	217	140	140	129	129	246	246	215	233	234	234	241	253	387	387
O42_84	P42	349	349	270	276	190	190	289	291	217	217	137	140	129	131	246	252	215	233	230	234	241	253	387	387
O42_85	P42	349	349	267	273	190	190	289	291	214	217	137	140	129	129	242	246	215	215	230	232	253	253	387	387
O42_86	P42	349	352	270	276	188	190	289	293	217	217	134	140	129	129	244	246	215	215	230	232	253	256	387	389
O42_87	P42	349	349	267	270	188	190	289	295	217	217	134	140	129	129	246	252	203	215	230	234	253	253	387	389
O42_88	P42	346	349	273	276	188	196	289	307	214	217	137	137	129	131	246	256	215	215	232	234	253	253	387	389
O42_89	P42	349	349	270	276	190	190	289	291	217	223	140	140	129	129	242	252	215	233	230	230	253	253	387	387
O42_90	P42	349	349	267	270	188	190	289	291	214	217	137	140	131	131	246	252	203	215	230	230	253	253	387	389
O43_61	P43	349	349	270	270	188	190	289	295	217	217	134	137	131	131	244	244	215	215	230	230	253	256	387	387
O43_62	P43	349	349	267	276	188	190	291	295	0	0	134	137	131	131	252	252	215	215	230	230	256	259	389	389
O43_63	P43	349	352	270	270	188	188	291	295	214	214	134	137	131	131	252	252	215	221	234	236	0	0	389	389
O43_64	P43	346	349	267	273	188	188	0	0	0	0	134	137	131	131	252	252	215	215	230	234	253	256	389	389
O43_65	P43	349	352	267	276	188	190	0	0	214	217	134	137	129	129	244	246	215	215	230	234	253	262	389	389
O43_66	P43	346	349	267	276	188	188	289	295	214	217	134	137	131	131	246	252	215	215	230	230	253	259	387	387
O43_67	P43	349	349	267	276	188	188	295	303	214	217	134	137	129	131	244	252	215	215	230	230	253	253	389	389
O43_68	P43	349	349	267	267	188	188	291	295	0	0	134	134	129	129	244	244	215	215	230	230	253	253	389	389
O43_69	P43	349	352	267	276	188	188	295	307	0	0	134	137	129	129	244	246	215	218	230	232	0	0	389	393
O43_70	P43	349	349	267	267	188	188	291	295	217	217	134	137	129	131	244	252	215	215	230	234	241	253	387	389
O43_71	P43	349	349	270	270	188	188	293	295	0	0	134	137	131	131	244	250	215	215	230	234	253	253	389	389
O43_72	P43	0	0	267	267	188	188	291	295	214	214	134	137	129	129	246	252	215	215	230	232	241	253	387	387
O43_73	P43	349	349	270	273	188	190	289	295	217	217	134	137	129	131	246	252	203	215	230	234	253	253	389	389
O43_74	P43	349	349	267	285	188	190	295	301	217	217	134	137	131	133	244	246	203	215	230	234	241	253	387	387
O43_75	P43	349	349	267	270	188	190	293	295	214	217	134	137	131	133	252	256	215	215	230	234	250	253	387	389
O45_181	P45	349	355	267	270	188	188	289	291	217	217	137	137	131	133	246	252	218	218	230	234	253	253	387	387
O45_182	P45	343	352	267	276	188	188	289	289	214	217	122	137	129	131	244	246	215	221	230	234	253	253	387	387
O45_183	P45	346	352	270	270	188	190	289	289	217	217	137	140	131	131	242	246	203	215	230	234	241	253	387	387
O45_184	P45	352	352	267	270	188	188	289	309	214	217	137	137	131	133	246	252	218	221	230	232	253	253	387	387
O45_185	P45	349	355	270	276	188	190	291	303	214	217	122	137	129	131	244	246	218	221	234	234	253	253	387	387
O45_186	P45	349	352	267	276	188	190	287	291	217	217	134	137	129	131	246	246	215	218	230	232	250	253	387	387
O45_187	P45	349	352	270	276	188	190	289	293	214	217	137	137	129	131	246	252	215	218	230	234	253	256	387	387
O45_188	P45	352	355	267	270	188	188	291	291	217	217	137	137	129	131	246	252	215	215	230	234	253	253	387	389
O45_189	P45	349	352	267	276	188	188	291	295	214	217	137	146	131	133	246	252	215	218	230	232	253	256	387	391
O45_190	P45	352	355	264	267	188	188	289	293	214	217	137	140	129	131	246	248	215	215	230	234	253	256	387	391
O45_191	P45	349	352	267	279	188	188	289	291	214	217	134	137	129	131	244	246	215	218	230	234	253	253	387	387
O45_192	P45	349	352	270	276	188	190	289	293	214	217	134	137	129	131	246	246	215	218	230	234	241	253	387	387
O45_193	P45	349	352	270	276	188	190	289	291	217	217	137	137	129	131	246	252	218	233	230	234	241	253	387	391
O45_194	P45	349	355	267	279	188	188	291	303	214	217	122	137	129	131	244	246	218	221	230	234	253	253	387	387
O45_195	P45	352	352	270	270	188	188	291	293	214	217	137	137	129	131	246	246	215	233	230	230	253	253	387	387
O47_166	P47	349	352	264	276	188	188	291	291	214	223	137	143	131	133	252	252	215	215	230	230	0	0	387	391
O47_167	P47	349	352	264	276	188	188	0	0	214	217	137	137	129	131	244	252	215	233	230	234	241	253	387	387
O47_168	P47	349	352	264	273	188	190	291	293	214	217	137	137	129	131	246	252	206	215	230	232	253	253	387	393
O47_169	P47	343	349	267	276	188	188	289	291	214	214	122	137	131	131	244	252	215	221	230	234	253	253	387	387
O47_170	P47	349	349	267	270	188	190	289	291	214	220	134	137	129	131	252	252	203	215	230	230	241	253	387	393
O47_171	P47	349	352	267	270	188	190	289	291	214	217	137	137	131	131	252	252	215	215	230	236	253	253	387	387
O47_172	P47	346	349	267	276	188	188	291	307	214	217	137	137	131	133	252	252	215	221	230	232	253	253	387	387
O47_173	P47	349	349	267	270	188	188	291	291	214	217	137	137	131	131	252	252	206	215	230	232	253	253	387	389
O47_174	P47	349	352	267	270	188	190	291	309	214	217	137	137	129	131	244	252	215	218	230	234	253	253	387	389
O47_175	P47	349	349	267	270	188	188	291	291	214	217	137	137	129	131	252	252	215	218	232	234	241	253	387	393
O47_176	P47	349	349	267	270	188	190	291	291	214	223	137	137	131	131	252	252	215	233	230	232	241	253	387	391
O47_177	P47	349	352	267	273	188	194	291	291	214	217	137	137	129	131	252	252	215	215	230	230	253	253	387	389
O47_178	P47	349	349	267	270	188	190	289	291	214	223	137	140	131	131	252	252	215	233	230	230	0	0	387	387
O47_179	P47	349	349	267	270	188	188	291	303	214	214	134	137	129	131	252	252	206	221	232	234	253	253	387	393
O47_180	P47	349	352	267	270	188	190	289	291	214	217	137	137	131	131	246	252	215	215	230	232	0	0	387	387
O49_151	P49	349	349	267	270	188	190	289	291	217	217	137	140	131	131	252	252	215	233	230	234	253	253	391	391
O49_152	P49	346	349	270	273	188	188	289	291	214	217	134	140	131	131	244	252	215	215	230	234	253	253	387	387
O49_153	P49	346	349	276	276	188	190	291	293	214	217	140	143	129	133	252	252	215	233	230	232	253	253	389	391
O49_154	P49	346	349	267	270	188	190	287	289	214	217	140	140	129	129	252	252	215	233	230	234	0	0	391	391
O49_155	P49	349	349	270	273	188	190	291	293	214	217	137	140	129	131	252	256	215	221	230	230	253	253	387	387
O49_156	P49	349	349	267	270	188	190	291	293	217	217	137	140	129	129	0	0	215	233	230	232	241	253	387	387
O49_157	P49	349	355	267	270	188	188	291	295	214	217	137	137	129	129	252	252	215	215	230	234	253	253	387	389
O49_158	P49	349	349	270	276	188	188	291	291	217	217	137	140	131	133	252	256	215	233	230	234	253	253	391	391
O49_159	P49	346	349	270	270	188	188	289	293	214	217	137	137	129	129	252	252	215	218	230	234	241	253	391	391
O49_160	P49	349	349	267	270	184	190	289	291	217	223	137	137	129	131	252	260	215	218	230	230	241	241	389	391
O49_161	P49	349	352	270	273	184	188	289	291	217	217	134	137	129	131	252	252	215	233	230	230	241	253	391	391
O49_162	P49	346	349	270	273	190	190	289	289	217	217	137	137	131	131	248	252	203	215	230	234	241	253	389	391
O49_163	P49	349	349	267	270	184	188	289	289	214	217	137	140	129	131	248	252	215	215	230	234	253	259	389	391
O49_164	P49	349	349	267	270	188	188	289	295	214	217	137	137	129	131	252	252	215	215	230	234	253	259	387	387
O49_165	P49	349	349	267	276	188	188	289	291	214	217	137	140	129	129	252	252	215	215	230	234	241	241	387	389
O51_272	P51	343	349	270	279	188	190	289	303	214	217	134	137	129	131	244	246	215	221	230	234	253	253	387	387
O51_273	P51	346	349	270	273	190	190	289	293	217	217	137	137	129	133	242	252	203	215	234	234	253	253	387	387
O51_274	P51	349	352	0	0	188	190	289	303	214	217	134	137	129	131	244	246	203	218	234	234	253	253	387	387
O51_275	P51	346	352	270	276	188	190	289	303	214	217	122	137	129	131	244	246	215	221	234	234	253	253	387	387
O51_276	P51	349	349	270	276	188	190	289	291	217	217	137	137	129	131	246	252	215	218	230	234	241	253	389	389
O51_277	P51	349	352	270	276	188	196	289	289	214	217	137	137	129	133	242	252	215	218	230	234	241	259	387	387
O51_278	P51	349	355	267	270	188	190	289	291	214	217	137	137	131	133	246	252	215	221	230	232	253	259	389	389
O51_279	P51	349	352	270	276	188	190	289	291	217	217	137	140	129	133	246	252	215	233	230	232	253	259	389	391
O51_280	P51	349	352	270	270	188	190	289	291	214	217	137	143	129	133	246	252	215	221	232	234	253	253	387	389
O51_281	P51	349	349	270	279	188	190	289	291	214	217	122	137	129	131	242	252	215	221	232	234	253	253	387	389
O51_282	P51	349	349	270	276	188	190	289	303	214	217	134	137	129	131	244	246	215	221	230	234	253	253	387	387
O51_283	P51	349	349	270	276	188	190	289	291	214	217	134	137	129	129	242	252	215	221	234	234	253	253	389	389
O51_284	P51	343	349	270	276	188	190	289	291	214	217	134	137	129	131	244	246	215	221	234	234	253	253	387	389
O51_285	P51	349	352	270	273	188	190	289	291	217	217	137	140	131	133	242	252	215	218	230	232	253	253	387	389
O51_286	P51	349	352	267	270	188	190	289	303	211	217	134	137	129	131	246	252	215	215	230	234	253	253	387	387
O6_287	P6	349	349	273	279	188	188	289	289	214	220	134	137	129	131	244	244	215	221	234	234	253	253	387	389
O6_288	P6	346	349	270	276	188	188	291	293	217	217	134	137	129	131	244	252	215	215	232	234	253	253	387	387

## Sheet: Parental clones
Sample	wx1-A	wx1-B	wx2-A	wx2-B	wx2-3-A	wx2-3-B	wx2-6-A	wx2-6-B	wx6-A	wx6-B	wx7-A	wx7-B	wx2-11-A	wx2-11-B	wx2-8-A	wx2-8-B	wx8-A	wx8-B	wx2-4-A	wx2-4-B	wx4-A	wx4-B	SM13-A	SM13-B
P1	349	349	267	276	188	190	291	291	214	217	137	137	129	129	246	246	215	215	232	234	241	253	387	389
P2	349	349	267	276	188	190	291	291	214	217	137	143	129	129	246	252	215	215	232	234	241	253	387	389
P3	346	349	270	276	188	190	289	291	214	217	134	137	129	131	244	244	215	221	230	230	253	259	387	387
P4	346	349	267	270	188	188	289	293	217	217	137	137	129	131	244	244	215	221	232	234	253	253	387	387
P5	346	349	0	0	0	0	291	293	211	217	137	137	0	0	244	246	215	215	234	234	241	253	387	387
P6	346	349	270	273	188	188	289	293	217	220	137	137	129	131	244	244	212	215	234	234	253	253	387	389
P7	346	349	267	276	188	188	289	291	214	217	134	137	129	131	244	244	215	215	230	234	253	253	387	387
P8	349	349	264	267	188	188	291	295	217	217	137	143	129	129	244	246	215	221	232	234	253	253	387	391
P9	340	352	273	276	188	190	291	293	217	217	134	137	129	131	244	244	215	215	230	232	253	256	387	389
P10	349	352	270	276	188	190	291	291	214	217	137	137	131	131	244	252	215	221	234	236	253	259	387	389
P11	346	349	273	273	188	188	289	293	217	220	137	137	129	131	244	252	215	215	234	234	253	253	387	389
P12	346	349	276	279	188	190	289	291	217	217	140	140	129	131	246	252	215	215	230	234	253	259	389	389
P13	349	349	276	285	188	188	291	291	214	217	137	137	129	129	246	246	215	215	230	232	253	253	387	393
P14	343	352	273	276	188	192	289	293	217	217	137	137	129	131	246	252	215	215	234	234	253	256	387	393
P15	349	349	267	270	0	0	289	291	217	217	137	137	129	131	244	244	215	215	234	236	253	259	389	389
P16	346	352	270	276	188	190	303	309	214	217	134	137	129	129	244	244	215	218	232	234	253	253	387	389
P17	346	352	261	270	188	188	291	291	217	217	137	137	131	133	246	246	215	221	230	234	253	253	389	389
P18	346	349	270	276	188	190	289	291	214	217	134	137	129	131	244	252	215	221	230	230	0	0	387	387
P19	346	349	261	270	188	190	289	291	217	217	137	137	129	129	244	244	215	215	230	234	253	259	0	0
P20	346	346	267	267	188	188	289	303	217	217	134	137	129	131	250	252	212	215	230	234	253	253	387	387
P21	343	346	270	276	188	188	291	291	214	217	134	137	129	131	244	244	215	221	234	234	253	253	387	387
P22	346	352	270	276	188	190	303	309	214	217	134	137	129	129	244	244	215	218	232	234	253	253	387	389
P23	349	352	270	276	188	194	291	291	214	217	137	137	131	131	252	252	215	221	234	236	253	259	387	389
P24	346	349	273	276	188	188	289	289	217	217	137	137	129	131	246	246	215	215	230	234	241	259	387	387
P25	349	349	267	270	188	188	289	291	217	217	137	137	129	131	244	244	215	215	234	236	253	259	387	387
P26	340	349	270	273	188	188	293	295	217	217	131	137	131	131	244	252	203	203	232	232	253	253	387	387
P27	346	355	270	270	188	188	289	289	214	217	122	137	129	131	0	0	215	215	230	234	253	253	389	389
P28	349	349	273	279	188	188	289	291	220	223	137	137	129	131	244	252	221	221	232	232	253	253	387	387
P29	349	349	267	276	188	190	291	305	214	217	137	140	129	131	244	246	215	215	230	234	253	253	387	387
P30	349	349	270	273	188	190	289	291	214	217	137	143	129	129	242	242	215	215	232	232	253	253	389	389
P31	349	349	267	276	188	188	289	291	217	217	134	137	129	129	244	252	203	215	230	230	253	253	387	391
P32	352	361	267	270	188	188	0	0	217	217	137	137	129	131	252	252	215	215	230	232	250	253	389	389
P33	349	352	267	267	188	192	291	303	211	214	134	137	131	131	246	252	215	215	234	234	253	253	387	389
P34	346	349	273	273	188	188	289	293	217	220	137	137	129	131	244	252	215	215	234	234	253	253	387	389
P35	349	349	276	276	0	0	291	291	217	217	137	137	131	131	0	0	215	218	230	234	253	259	389	389
P36	349	349	270	276	188	190	289	293	214	217	137	137	131	135	246	252	212	215	232	234	241	253	389	389
P37	352	352	273	276	188	194	291	291	217	217	137	137	129	129	252	252	215	215	230	232	241	253	389	389
P38	340	349	267	270	188	192	289	291	217	217	137	140	129	129	252	252	215	215	232	232	253	259	389	393
P39	349	349	270	279	188	188	291	303	214	217	134	137	131	131	244	244	203	215	234	234	253	253	389	393
P40	349	349	267	270	188	188	291	291	214	214	140	143	133	137	252	252	206	215	232	232	253	253	387	387
P41	349	349	267	276	188	188	289	291	217	217	140	140	129	131	246	246	215	215	232	234	256	259	387	389
P42	346	349	270	273	190	196	289	289	217	217	137	140	129	131	242	246	203	215	230	234	241	253	387	389
P43	349	349	267	270	188	188	295	295	214	217	134	134	129	131	244	252	215	215	230	236	253	256	387	389
P44	349	349	270	276	188	188	291	299	217	217	137	140	129	133	250	250	215	218	232	232	253	253	387	389
P45	352	355	267	270	188	190	289	291	217	217	137	137	131	131	246	246	215	218	230	234	253	253	387	387
P46	349	352	270	276	190	190	289	291	217	217	137	137	131	131	252	252	215	215	230	236	253	253	387	387
P47	349	349	264	267	188	188	291	291	214	214	137	137	131	131	252	252	206	215	230	232	253	253	387	387
P48	343	349	276	279	188	188	289	303	214	214	122	134	129	131	244	244	221	221	234	234	253	253	387	387
P49	349	349	270	276	188	190	289	291	217	223	137	140	129	131	252	252	215	233	230	230	241	253	387	391
P50	343	352	270	270	188	188	289	299	214	217	134	137	131	131	244	246	218	221	230	236	253	259	387	391
P51	346	349	270	273	190	196	289	289	217	217	137	140	129	131	242	246	203	215	230	234	241	253	387	389
P52	352	352	273	276	188	194	289	291	214	217	137	137	129	129	252	252	215	215	230	232	241	253	387	387
P53	346	346	270	270	190	190	289	289	217	217	137	140	129	131	242	246	203	215	230	234	241	253	387	389
P54	349	349	276	276	188	188	289	289	217	217	137	143	131	133	246	246	215	215	230	234	253	253	385	387
P55	349	352	267	270	188	192	289	293	211	214	137	140	129	129	246	246	215	233	230	234	253	253	387	387
P56	349	349	261	267	188	188	291	291	214	217	0	0	131	133	252	256	215	215	234	234	253	253	391	391
P57	349	352	267	270	188	188	291	295	217	217	137	140	129	131	252	252	215	215	230	232	253	253	389	391
P58	346	349	270	279	188	188	289	293	214	217	134	134	129	131	246	246	215	221	234	234	253	253	387	387
P59	349	349	270	276	188	188	291	291	214	217	134	137	131	133	0	0	215	215	232	234	253	256	387	389
P60	349	349	261	267	188	188	291	291	214	217	137	137	131	131	250	250	215	215	234	234	253	253	387	387
P61	349	349	267	273	188	188	289	291	214	217	137	140	129	129	248	248	215	215	230	232	253	253	387	391
P62	346	349	261	273	188	190	293	293	217	217	137	137	129	133	252	252	215	215	234	234	241	253	387	387
P63	346	349	276	279	188	188	289	291	217	217	137	137	129	129	246	250	215	215	230	230	253	253	387	389
P65	349	349	264	267	188	188	289	293	217	217	137	137	129	129	242	242	215	215	232	234	253	253	387	387
P66	349	349	267	267	188	188	289	291	217	217	137	137	129	133	0	0	215	218	230	234	253	253	387	387
P67	346	352	270	276	188	188	307	309	214	217	137	137	129	133	0	0	215	221	230	232	253	253	387	387
P68	349	349	261	267	188	188	291	293	211	217	137	137	129	133	250	250	215	215	234	234	241	253	387	387
P69	346	349	273	279	190	190	289	291	214	217	134	137	129	129	248	248	215	215	232	232	250	253	389	389
P70	346	352	273	276	188	194	291	291	217	217	0	0	129	135	252	256	215	215	232	234	253	253	387	387
